# Supplementary material for: A Multi-Gene Signature Associated with 1-Year Survival in Patients with Stage I Liver Cancer: Integration of Preclinical and TCGA Data
Source: Curr Issues Mol Biol. 2026 Jan 27;48(2):136. doi: 10.3390/cimb48020136 (PMC12939873; doi:10.3390/cimb48020136)
Supplement: Supplementary file 1 [file cimb-48-00136-s001.zip]

Archive with 1 entries (1 files):
- cimb-4103780-supplementary.pdf
